# Supplementary material for: Increasing the Bioactive Compound Content of Olive Oil by Acidification of Olive Paste
Source: Foods. 2025 Apr 12;14(8):1336. doi: 10.3390/foods14081336 (PMC12027470; doi:10.3390/foods14081336)
Supplement: Supplementary file 1 [file foods-14-01336-s001.zip]

Archive with 1 entries (1 files):
- foods-3570491-supplementary.pdf
